# Supplementary material for: Visualizing DNA single- and double-strand breaks in the Flash comet assay by DNA polymerase-assisted end-labelling
Source: Nucleic Acids Res. 2024 Jan 23;52(4):e22. doi: 10.1093/nar/gkae009 (PMC10899772; doi:10.1093/nar/gkae009)
Supplement: gkae009_Supplemental_Files [file gkae009_supplemental_files.zip]

Archive with 6 entries (6 files):
- PADDA_H2O2.txt
- PADDA_Nicking.txt
- PADDA_On-slide.txt
- PADDA_radiation.txt
- PADDA_RsaI.txt
- Table S1.docx
