# Supplementary material for: Visualizing DNA single- and double-strand breaks in the Flash comet assay by DNA polymerase-assisted end-labelling
Source: Nucleic Acids Res. 2024 Jan 23;52(4):e22. doi: 10.1093/nar/gkae009 (PMC10899772; doi:10.1093/nar/gkae009)
Supplement: gkae009_Supplemental_Files [file gkae009_supplemental_files.zip › PADDA_RsaI.txt]

CellProfiler Pipeline: http://www.cellprofiler.org
Version:5
DateRevision:424
GitHash:
ModuleCount:31
HasImagePlaneDetails:False

Images:[module_num:1|svn_version:'Unknown'|variable_revision_number:2|show_window:False|notes:['Input: MIPs of all channels in different images']|batch_state:array([], dtype=uint8)|enabled:True|wants_pause:False]
    :
    Filter images?:Custom
    Select the rule criteria:and (file does containregexp "MIP") (file doesnot contain "MIP.tif")

Metadata:[module_num:2|svn_version:'Unknown'|variable_revision_number:6|show_window:False|notes:['The Metadata module optionally allows you to extract information describing your images (i.e, metadata) which will be stored along with your measurements. This information can be contained in the file name and/or location, or in an external file.']|batch_state:array([], dtype=uint8)|enabled:True|wants_pause:False]
    Extract metadata?:No
    Metadata data type:Text
    Metadata types:{}
    Extraction method count:1
    Metadata extraction method:Extract from file/folder names
    Metadata source:File name
    Regular expression to extract from file name:^(?P<Plate>.*)_(?P<Well>[A-P][0-9]{2})_s(?P<Site>[0-9])_w(?P<ChannelNumber>[0-9])
    Regular expression to extract from folder name:(?P<Date>[0-9]{4}_[0-9]{2}_[0-9]{2})$
    Extract metadata from:All images
    Select the filtering criteria:and (file does contain "")
    Metadata file location:Elsewhere...|
    Match file and image metadata:[]
    Use case insensitive matching?:No
    Metadata file name:None
    Does cached metadata exist?:No

NamesAndTypes:[module_num:3|svn_version:'Unknown'|variable_revision_number:8|show_window:False|notes:['The NamesAndTypes module allows you to assign a meaningful name to each image by which other modules will refer to it.']|batch_state:array([], dtype=uint8)|enabled:True|wants_pause:False]
    Assign a name to:Images matching rules
    Select the image type:Grayscale image
    Name to assign these images:maxPJ
    Match metadata:[]
    Image set matching method:Order
    Set intensity range from:Image metadata
    Assignments count:3
    Single images count:0
    Maximum intensity:255.0
    Process as 3D?:No
    Relative pixel spacing in X:1.0
    Relative pixel spacing in Y:1.0
    Relative pixel spacing in Z:1.0
    Select the rule criteria:and (file does contain "H3342")
    Name to assign these images:Hoechst
    Name to assign these objects:Cell
    Select the image type:Grayscale image
    Set intensity range from:Image metadata
    Maximum intensity:255.0
    Select the rule criteria:and (file does contain "AF555")
    Name to assign these images:AF555
    Name to assign these objects:Nucleus
    Select the image type:Grayscale image
    Set intensity range from:Image metadata
    Maximum intensity:255.0
    Select the rule criteria:and (file does contain "AF488")
    Name to assign these images:AF488
    Name to assign these objects:Cytoplasm
    Select the image type:Grayscale image
    Set intensity range from:Image metadata
    Maximum intensity:255.0

Groups:[module_num:4|svn_version:'Unknown'|variable_revision_number:2|show_window:False|notes:['The Groups module optionally allows you to split your list of images into image subsets (groups) which will be processed independently of each other. Examples of groupings include screening batches, microtiter plates, time-lapse movies, etc.']|batch_state:array([], dtype=uint8)|enabled:True|wants_pause:False]
    Do you want to group your images?:No
    grouping metadata count:1
    Metadata category:None

CorrectIlluminationCalculate:[module_num:5|svn_version:'Unknown'|variable_revision_number:2|show_window:False|notes:['Background correction: subtract the minimum value in smaller, but big enough blocks in each channel']|batch_state:array([], dtype=uint8)|enabled:True|wants_pause:False]
    Select the input image:AF555
    Name the output image:AF555_bg
    Select how the illumination function is calculated:Background
    Dilate objects in the final averaged image?:No
    Dilation radius:1
    Block size:200
    Rescale the illumination function?:No
    Calculate function for each image individually, or based on all images?:Each
    Smoothing method:Fit Polynomial
    Method to calculate smoothing filter size:Automatic
    Approximate object diameter:10
    Smoothing filter size:10
    Retain the averaged image?:No
    Name the averaged image:IllumBlueAvg
    Retain the dilated image?:No
    Name the dilated image:IllumBlueDilated
    Automatically calculate spline parameters?:Yes
    Background mode:auto
    Number of spline points:5
    Background threshold:2.0
    Image resampling factor:2.0
    Maximum number of iterations:40
    Residual value for convergence:0.001

CorrectIlluminationCalculate:[module_num:6|svn_version:'Unknown'|variable_revision_number:2|show_window:False|notes:['Background correction: subtract the minimum value in smaller, but big enough blocks in each channel']|batch_state:array([], dtype=uint8)|enabled:True|wants_pause:False]
    Select the input image:AF488
    Name the output image:AF488_bg
    Select how the illumination function is calculated:Background
    Dilate objects in the final averaged image?:No
    Dilation radius:1
    Block size:200
    Rescale the illumination function?:No
    Calculate function for each image individually, or based on all images?:Each
    Smoothing method:Fit Polynomial
    Method to calculate smoothing filter size:Automatic
    Approximate object diameter:10
    Smoothing filter size:10
    Retain the averaged image?:No
    Name the averaged image:IllumBlueAvg
    Retain the dilated image?:No
    Name the dilated image:IllumBlueDilated
    Automatically calculate spline parameters?:Yes
    Background mode:auto
    Number of spline points:5
    Background threshold:2.0
    Image resampling factor:2.0
    Maximum number of iterations:40
    Residual value for convergence:0.001

CorrectIlluminationCalculate:[module_num:7|svn_version:'Unknown'|variable_revision_number:2|show_window:False|notes:[]|batch_state:array([], dtype=uint8)|enabled:True|wants_pause:False]
    Select the input image:Hoechst
    Name the output image:Hoechst_bg
    Select how the illumination function is calculated:Background
    Dilate objects in the final averaged image?:No
    Dilation radius:1
    Block size:200
    Rescale the illumination function?:No
    Calculate function for each image individually, or based on all images?:Each
    Smoothing method:Fit Polynomial
    Method to calculate smoothing filter size:Automatic
    Approximate object diameter:10
    Smoothing filter size:10
    Retain the averaged image?:No
    Name the averaged image:IllumBlueAvg
    Retain the dilated image?:No
    Name the dilated image:IllumBlueDilated
    Automatically calculate spline parameters?:Yes
    Background mode:auto
    Number of spline points:5
    Background threshold:2.0
    Image resampling factor:2.0
    Maximum number of iterations:40
    Residual value for convergence:0.001

CorrectIlluminationApply:[module_num:8|svn_version:'Unknown'|variable_revision_number:5|show_window:False|notes:['Background correction: calculate by subtracting the background images']|batch_state:array([], dtype=uint8)|enabled:True|wants_pause:False]
    Select the input image:AF555
    Name the output image:AF555_bc
    Select the illumination function:AF555_bg
    Select how the illumination function is applied:Subtract
    Select the input image:AF488
    Name the output image:AF488_bc
    Select the illumination function:AF488_bg
    Select how the illumination function is applied:Subtract
    Select the input image:Hoechst
    Name the output image:Hoechst_bc
    Select the illumination function:Hoechst_bg
    Select how the illumination function is applied:Subtract
    Set output image values less than 0 equal to 0?:Yes
    Set output image values greater than 1 equal to 1?:Yes

ImageMath:[module_num:9|svn_version:'Unknown'|variable_revision_number:5|show_window:False|notes:['combine three channels as a sumPJ']|batch_state:array([], dtype=uint8)|enabled:True|wants_pause:False]
    Operation:Maximum
    Raise the power of the result by:1.0
    Multiply the result by:1.0
    Add to result:0.0
    Set values less than 0 equal to 0?:Yes
    Set values greater than 1 equal to 1?:Yes
    Replace invalid values with 0?:Yes
    Ignore the image masks?:No
    Name the output image:maxPJ
    Image or measurement?:Image
    Select the first image:AF555_bc
    Multiply the first image by:1.0
    Measurement:
    Image or measurement?:Image
    Select the second image:AF488_bc
    Multiply the second image by:1.0
    Measurement:
    Image or measurement?:Image
    Select the third image:Hoechst_bc
    Multiply the third image by:0.1
    Measurement:

IdentifyPrimaryObjects:[module_num:10|svn_version:'Unknown'|variable_revision_number:15|show_window:False|notes:['Parameters changed: ', 'Diameter min. from 60 to 40', 'Thershold correction factor from 2 to 1.5', 'Method to distinguish clumped: Intenstity to shape']|batch_state:array([], dtype=uint8)|enabled:True|wants_pause:False]
    Select the input image:maxPJ
    Name the primary objects to be identified:Tails
    Typical diameter of objects, in pixel units (Min,Max):40,400
    Discard objects outside the diameter range?:Yes
    Discard objects touching the border of the image?:Yes
    Method to distinguish clumped objects:Shape
    Method to draw dividing lines between clumped objects:Intensity
    Size of smoothing filter:10
    Suppress local maxima that are closer than this minimum allowed distance:7.0
    Speed up by using lower-resolution image to find local maxima?:Yes
    Fill holes in identified objects?:After both thresholding and declumping
    Automatically calculate size of smoothing filter for declumping?:Yes
    Automatically calculate minimum allowed distance between local maxima?:Yes
    Handling of objects if excessive number of objects identified:Continue
    Maximum number of objects:500
    Use advanced settings?:Yes
    Threshold setting version:12
    Threshold strategy:Global
    Thresholding method:Robust Background
    Threshold smoothing scale:1.3488
    Threshold correction factor:1.5
    Lower and upper bounds on threshold:0.0,1.0
    Manual threshold:0.0
    Select the measurement to threshold with:None
    Two-class or three-class thresholding?:Two classes
    Log transform before thresholding?:No
    Assign pixels in the middle intensity class to the foreground or the background?:Foreground
    Size of adaptive window:50
    Lower outlier fraction:0.05
    Upper outlier fraction:0.05
    Averaging method:Mean
    Variance method:Standard deviation
    # of deviations:1
    Thresholding method:Minimum Cross-Entropy

perobjectellipsefit:[module_num:11|svn_version:'Unknown'|variable_revision_number:1|show_window:False|notes:['perObjectEllipseFit for heads', 'https://ieeexplore.ieee.org/document/7493245']|batch_state:array([], dtype=uint8)|enabled:True|wants_pause:False]
    Input image:maxPJ
    Typical diameter of objects, in pixel units (Min, Max):10,40000
    Lowest allowed ellipse fit:0.1
    Range major axis:15,300
    Range minor axis:15,200
    Range major/minor axis:1.0,1.1
    Lower and upper bounds of threshold:0.50,1.0
    Lowest allowed intensity difference between min and max within an object:0
    Output image:binary_heads

ConvertImageToObjects:[module_num:12|svn_version:'Unknown'|variable_revision_number:1|show_window:False|notes:[]|batch_state:array([], dtype=uint8)|enabled:True|wants_pause:False]
    Select the input image:binary_heads
    Name the output object:heads
    Convert to boolean image:Yes
    Preserve original labels:No
    Background label:0
    Connectivity:0

MeasureObjectSizeShape:[module_num:13|svn_version:'Unknown'|variable_revision_number:3|show_window:False|notes:[]|batch_state:array([], dtype=uint8)|enabled:True|wants_pause:False]
    Select object sets to measure:Tails, heads
    Calculate the Zernike features?:No
    Calculate the advanced features?:No

FilterObjects:[module_num:14|svn_version:'Unknown'|variable_revision_number:10|show_window:False|notes:['Filter the heads by size']|batch_state:array([], dtype=uint8)|enabled:True|wants_pause:False]
    Select the objects to filter:heads
    Name the output objects:heads_filteredByArea
    Select the filtering mode:Measurements
    Select the filtering method:Limits
    Select the objects that contain the filtered objects:None
    Select the location of the rules or classifier file:Elsewhere...|
    Rules or classifier file name:rules.txt
    Class number:1
    Measurement count:1
    Additional object count:0
    Assign overlapping child to:Both parents
    Keep removed objects as a separate set?:No
    Name the objects removed by the filter:RemovedObjects
    Select the measurement to filter by:AreaShape_Area
    Filter using a minimum measurement value?:Yes
    Minimum value:500
    Filter using a maximum measurement value?:Yes
    Maximum value:6000
    Allow fuzzy feature matching?:No

MeasureObjectIntensity:[module_num:15|svn_version:'Unknown'|variable_revision_number:4|show_window:False|notes:['']|batch_state:array([], dtype=uint8)|enabled:True|wants_pause:False]
    Select images to measure:maxPJ
    Select objects to measure:heads_filteredByArea

FilterObjects:[module_num:16|svn_version:'Unknown'|variable_revision_number:10|show_window:False|notes:['Filter heads by a minimum intensity threshold']|batch_state:array([], dtype=uint8)|enabled:True|wants_pause:False]
    Select the objects to filter:heads_filteredByArea
    Name the output objects:heads_filteredByAreaIntensity
    Select the filtering mode:Measurements
    Select the filtering method:Limits
    Select the objects that contain the filtered objects:None
    Select the location of the rules or classifier file:Elsewhere...|
    Rules or classifier file name:rules.txt
    Class number:1
    Measurement count:1
    Additional object count:0
    Assign overlapping child to:Both parents
    Keep removed objects as a separate set?:No
    Name the objects removed by the filter:RemovedObjects
    Select the measurement to filter by:Intensity_MeanIntensity_maxPJ
    Filter using a minimum measurement value?:Yes
    Minimum value:0.1
    Filter using a maximum measurement value?:Yes
    Maximum value:1.0
    Allow fuzzy feature matching?:No

CalculateMath:[module_num:17|svn_version:'Unknown'|variable_revision_number:3|show_window:False|notes:['get abs value of orientation, get square value']|batch_state:array([], dtype=uint8)|enabled:True|wants_pause:False]
    Name the output measurement:Orientation_squared
    Operation:None
    Select the numerator measurement type:Object
    Select the numerator objects:Tails
    Select the numerator measurement:AreaShape_Orientation
    Multiply the above operand by:1.0
    Raise the power of above operand by:2.0
    Select the second operand measurement type:Image
    Select the second operand objects:None
    Select the second operand measurement:None
    Multiply the above operand by:1.0
    Raise the power of above operand by:1.0
    Take log10 of result?:No
    Multiply the result by:1.0
    Raise the power of result by:1.0
    Add to the result:0.0
    How should the output value be rounded?:Not rounded
    Enter how many decimal places the value should be rounded to:0
    Constrain the result to a lower bound?:No
    Enter the lower bound:0.0
    Constrain the result to an upper bound?:No
    Enter the upper bound:1.0

CalculateMath:[module_num:18|svn_version:'Unknown'|variable_revision_number:3|show_window:False|notes:['get abs value of orientation, get square root of square']|batch_state:array([], dtype=uint8)|enabled:True|wants_pause:False]
    Name the output measurement:Orientation_abs
    Operation:None
    Select the numerator measurement type:Object
    Select the numerator objects:Tails
    Select the numerator measurement:Math_Orientation_squared
    Multiply the above operand by:1.0
    Raise the power of above operand by:0.5
    Select the second operand measurement type:Image
    Select the second operand objects:None
    Select the second operand measurement:None
    Multiply the above operand by:1.0
    Raise the power of above operand by:1.0
    Take log10 of result?:No
    Multiply the result by:1.0
    Raise the power of result by:1.0
    Add to the result:0.0
    How should the output value be rounded?:Not rounded
    Enter how many decimal places the value should be rounded to:0
    Constrain the result to a lower bound?:No
    Enter the lower bound:0.0
    Constrain the result to an upper bound?:No
    Enter the upper bound:1.0

OverlayOutlines:[module_num:19|svn_version:'Unknown'|variable_revision_number:4|show_window:False|notes:['optional module for checking orientation']|batch_state:array([], dtype=uint8)|enabled:False|wants_pause:False]
    Display outlines on a blank image?:No
    Select image on which to display outlines:sumPJ
    Name the output image:controlImage_unfiltered_tails
    Outline display mode:Color
    Select method to determine brightness of outlines:Max of image
    How to outline:Inner
    Select outline color:white
    Select objects to display:Tails

DisplayDataOnImage:[module_num:20|svn_version:'Unknown'|variable_revision_number:6|show_window:False|notes:['optional module for checking orientation']|batch_state:array([], dtype=uint8)|enabled:False|wants_pause:False]
    Display object or image measurements?:Object
    Select the input objects:Tails
    Measurement to display:Math_Orientation_abs
    Select the image on which to display the measurements:controlImage_unfiltered_tails
    Text color:magenta
    Name the output image that has the measurements displayed:controlImage_tails_orientation
    Font size (points):10
    Number of decimals:0
    Image elements to save:Image
    Annotation offset (in pixels):0
    Display mode:Text
    Color map:Default
    Display background image?:Yes
    Color map scale:Use this image's measurement range
    Color map range:0.0,1.0
    Font:Agency FB
    Use scientific notation?:No
    Font weight:normal

FilterObjects:[module_num:21|svn_version:'Unknown'|variable_revision_number:10|show_window:False|notes:['filter tail objects by orientation', '', 'Changed parameter: minium value from 60 to 30', 'Removed min value ']|batch_state:array([], dtype=uint8)|enabled:True|wants_pause:False]
    Select the objects to filter:Tails
    Name the output objects:tails_filteredByOrientation
    Select the filtering mode:Measurements
    Select the filtering method:Limits
    Select the objects that contain the filtered objects:None
    Select the location of the rules or classifier file:Elsewhere...|
    Rules or classifier file name:rules.txt
    Class number:1
    Measurement count:1
    Additional object count:0
    Assign overlapping child to:Both parents
    Keep removed objects as a separate set?:No
    Name the objects removed by the filter:RemovedObjects
    Select the measurement to filter by:Math_Orientation_abs
    Filter using a minimum measurement value?:No
    Minimum value:20
    Filter using a maximum measurement value?:Yes
    Maximum value:100
    Allow fuzzy feature matching?:No

MaskObjects:[module_num:22|svn_version:'Unknown'|variable_revision_number:3|show_window:False|notes:['mask head region in tails']|batch_state:array([], dtype=uint8)|enabled:True|wants_pause:False]
    Select objects to be masked:tails_filteredByOrientation
    Name the masked objects:tails_filtered_masked
    Mask using a region defined by other objects or by binary image?:Objects
    Select the masking object:heads_filteredByAreaIntensity
    Select the masking image:None
    Handling of objects that are partially masked:Keep overlapping region
    Fraction of object that must overlap:0.5
    Numbering of resulting objects:Renumber
    Invert the mask?:Yes

RelateObjects:[module_num:23|svn_version:'Unknown'|variable_revision_number:5|show_window:False|notes:['relate heads to tails']|batch_state:array([], dtype=uint8)|enabled:True|wants_pause:False]
    Parent objects:tails_filteredByOrientation
    Child objects:heads_filteredByAreaIntensity
    Calculate child-parent distances?:None
    Calculate per-parent means for all child measurements?:No
    Calculate distances to other parents?:No
    Do you want to save the children with parents as a new object set?:Yes
    Name the output object:heads_in_tails
    Parent name:None

MeasureObjectIntensity:[module_num:24|svn_version:'Unknown'|variable_revision_number:4|show_window:False|notes:[]|batch_state:array([], dtype=uint8)|enabled:True|wants_pause:False]
    Select images to measure:AF488_bc, AF555_bc
    Select objects to measure:heads_filteredByAreaIntensity, heads_in_tails, tails_filteredByOrientation, tails_filtered_masked

GrayToColor:[module_num:25|svn_version:'Unknown'|variable_revision_number:4|show_window:False|notes:['Create control image: combine channels']|batch_state:array([], dtype=uint8)|enabled:True|wants_pause:False]
    Select a color scheme:RGB
    Rescale intensity:Yes
    Select the image to be colored red:AF555
    Select the image to be colored green:AF488
    Select the image to be colored blue:Hoechst
    Name the output image:AF488_AF555__Hoechst_color
    Relative weight for the red image:1.0
    Relative weight for the green image:1.0
    Relative weight for the blue image:1.0
    Select the image to be colored cyan:Leave this black
    Select the image to be colored magenta:Leave this black
    Select the image to be colored yellow:Leave this black
    Select the image that determines brightness:Leave this black
    Relative weight for the cyan image:1.0
    Relative weight for the magenta image:1.0
    Relative weight for the yellow image:1.0
    Relative weight for the brightness image:1.0
    Hidden:1
    Image name:None
    Color:#ff0000
    Weight:1.0

OverlayOutlines:[module_num:26|svn_version:'Unknown'|variable_revision_number:4|show_window:False|notes:['Control image: combine two signal channels']|batch_state:array([], dtype=uint8)|enabled:True|wants_pause:False]
    Display outlines on a blank image?:No
    Select image on which to display outlines:AF488_AF555__Hoechst_color
    Name the output image:color_withOutline
    Outline display mode:Color
    Select method to determine brightness of outlines:Max of image
    How to outline:Inner
    Select outline color:magenta
    Select objects to display:tails_filteredByOrientation

DisplayDataOnImage:[module_num:27|svn_version:'Unknown'|variable_revision_number:6|show_window:False|notes:['control image']|batch_state:array([], dtype=uint8)|enabled:True|wants_pause:False]
    Display object or image measurements?:Object
    Select the input objects:tails_filteredByOrientation
    Measurement to display:Number_Object_Number
    Select the image on which to display the measurements:color_withOutline
    Text color:#FF8000
    Name the output image that has the measurements displayed:controlImage_outlines_objn
    Font size (points):12
    Number of decimals:0
    Image elements to save:Image
    Annotation offset (in pixels):0
    Display mode:Text
    Color map:Default
    Display background image?:Yes
    Color map scale:Use this image's measurement range
    Color map range:0.0,1.0
    Font:Agency FB
    Use scientific notation?:No
    Font weight:normal

DisplayDataOnImage:[module_num:28|svn_version:'Unknown'|variable_revision_number:6|show_window:False|notes:['display the object number of the heads']|batch_state:array([], dtype=uint8)|enabled:False|wants_pause:False]
    Display object or image measurements?:Object
    Select the input objects:heads_filteredByAreaIntensity
    Measurement to display:Number_Object_Number
    Select the image on which to display the measurements:controlImage_outlines_objn
    Text color:#0080C0
    Name the output image that has the measurements displayed:controlImage_outlines_objn_objn
    Font size (points):12
    Number of decimals:0
    Image elements to save:Image
    Annotation offset (in pixels):0
    Display mode:Text
    Color map:Default
    Display background image?:Yes
    Color map scale:Use this image's measurement range
    Color map range:0.0,1.0
    Font:Agency FB
    Use scientific notation?:No
    Font weight:normal

SaveImages:[module_num:29|svn_version:'Unknown'|variable_revision_number:16|show_window:False|notes:['save control image']|batch_state:array([], dtype=uint8)|enabled:True|wants_pause:True]
    Select the type of image to save:Image
    Select the image to save:controlImage_outlines_objn
    Select method for constructing file names:From image filename
    Select image name for file prefix:Hoechst
    Enter single file name:OrigBlue
    Number of digits:4
    Append a suffix to the image file name?:Yes
    Text to append to the image name:_control
    Saved file format:tiff
    Output file location:Elsewhere...|F:\\Comet-PADDA\\Bildanalys_Comet_PADDA\\RsaI\\BX8791
    Image bit depth:8-bit integer
    Overwrite existing files without warning?:Yes
    When to save:Every cycle
    Record the file and path information to the saved image?:No
    Create subfolders in the output folder?:No
    Base image folder:Elsewhere...|
    How to save the series:T (Time)
    Save with lossless compression?:Yes

MeasureImageIntensity:[module_num:30|svn_version:'Unknown'|variable_revision_number:4|show_window:False|notes:[]|batch_state:array([], dtype=uint8)|enabled:False|wants_pause:False]
    Select images to measure:AF555, AF647, Hoechst
    Measure the intensity only from areas enclosed by objects?:No
    Select input object sets:
    Calculate custom percentiles:No
    Specify percentiles to measure:10,90

ExportToSpreadsheet:[module_num:31|svn_version:'Unknown'|variable_revision_number:13|show_window:False|notes:[]|batch_state:array([], dtype=uint8)|enabled:True|wants_pause:False]
    Select the column delimiter:Comma (",")
    Add image metadata columns to your object data file?:No
    Add image file and folder names to your object data file?:Yes
    Select the measurements to export:Yes
    Calculate the per-image mean values for object measurements?:Yes
    Calculate the per-image median values for object measurements?:No
    Calculate the per-image standard deviation values for object measurements?:No
    Output file location:Elsewhere...|F:\\Comet-PADDA\\Bildanalys_Comet_PADDA\\RsaI\\BX8791
    Create a GenePattern GCT file?:No
    Select source of sample row name:Metadata
    Select the image to use as the identifier:None
    Select the metadata to use as the identifier:None
    Export all measurement types?:Yes
    Press button to select measurements:tails_filtered_masked|Intensity_MeanIntensity_AF488_bc,tails_filtered_masked|Intensity_MeanIntensity_AF555_bc,tails_filtered_masked|Intensity_IntegratedIntensity_AF555_bc,tails_filtered_masked|Intensity_IntegratedIntensity_AF488_bc,tails_filtered_masked|Intensity_MedianIntensity_AF488_bc,tails_filtered_masked|Intensity_MedianIntensity_AF555_bc,tails_filtered_masked|Number_Object_Number,heads_in_tails|Intensity_IntegratedIntensity_AF488_bc,heads_in_tails|Intensity_IntegratedIntensity_AF555_bc,heads_in_tails|Intensity_MeanIntensity_AF488_bc,heads_in_tails|Intensity_MeanIntensity_AF555_bc,heads_in_tails|Intensity_MedianIntensity_AF555_bc,heads_in_tails|Intensity_MedianIntensity_AF488_bc,heads_in_tails|Parent_heads_filteredByAreaIntensity,heads_in_tails|Number_Object_Number,Image|PathName_AF555,Image|PathName_Hoechst,Image|Count_tails_filtered_masked,Image|Count_heads,Image|Count_heads_in_tails,Image|Count_heads_filteredByAreaIntensity,Image|FileName_Hoechst,Image|FileName_AF555,Image|FileName_AF488,heads_filteredByAreaIntensity|Intensity_MedianIntensity_AF488_bc,heads_filteredByAreaIntensity|Intensity_MedianIntensity_AF555_bc,heads_filteredByAreaIntensity|Intensity_MeanIntensity_AF488_bc,heads_filteredByAreaIntensity|Intensity_MeanIntensity_AF555_bc,heads_filteredByAreaIntensity|Intensity_IntegratedIntensity_AF488_bc,heads_filteredByAreaIntensity|Intensity_IntegratedIntensity_AF555_bc,tails_filteredByOrientation|Intensity_MeanIntensity_AF555_bc,tails_filteredByOrientation|Intensity_MeanIntensity_AF488_bc,tails_filteredByOrientation|Intensity_IntegratedIntensity_AF488_bc,tails_filteredByOrientation|Intensity_IntegratedIntensity_AF555_bc
    Representation of Nan/Inf:NaN
    Add a prefix to file names?:Yes
    Filename prefix:MyExpt_
    Overwrite existing files without warning?:Yes
    Data to export:Do not use
    Combine these object measurements with those of the previous object?:No
    File name:DATA.csv
    Use the object name for the file name?:Yes
